# Supplementary material for: Effects of Disinfectant Solutions Against COVID-19 on Surface Roughness, Gloss, and Color of Removable Denture Materials
Source: J Funct Biomater. 2025 Nov 29;16(12):446. doi: 10.3390/jfb16120446 (PMC12733854; doi:10.3390/jfb16120446)
Supplement: Supplementary file 1 [file jfb-16-00446-s001.zip]

Archive with 1 entries (1 files):
- jfb-3983661-supplementary.xlsx
