# Supplementary material for: Effects of Disinfectant Solutions Against COVID-19 on Surface Roughness, Gloss, and Color of Removable Denture Materials
Source: J Funct Biomater. 2025 Nov 29;16(12):446. doi: 10.3390/jfb16120446 (PMC12733854; doi:10.3390/jfb16120446)
Supplement: Supplementary file 1 [file jfb-16-00446-s001.zip › jfb-3983661-supplementary.xlsx]

## Sheet: Roughnes Co-Cr
							Co-Cr Alloy
				BEFORE							AFTER
		Sa	Sq	Sz	Sv	Sc		Sa	Sq	Sz	Sv	Sc
1	Water	164.98	222.52	5061.7	28.905	221.24		167.49	215.21	2805.9	29.317	222.4
2	Water	166.05	219.3	8011	28.705	223.99		167.77	213.9	2709.4	27.669	226.41
3	Water	159.12	213.02	4453.4	27.945	214.42		181.09	228.25	2433.8	28.461	247.58
4	Water	142.45	187.02	3030.2	23.734	195.55		176.89	227.86	2721.4	30.734	238.4
5	Water	136.86	177.79	2187.7	22.975	183.67		163.02	206.57	2791.4	25.787	223.65
6	Water	133.76	175.89	2418.7	24.891	170.35		148.54	191.19	2402.7	26.881	193.61
7	Water	126.38	167.73	2454.3	24.217	155.65		137.56	181.89	4868	24.99	174.75
8	Water	140.39	182.99	2435	24.705	177.69		119.35	159.87	2153.9	26.06	139.67
9	Water	139.95	180.9	2298.9	25.607	173.99		134.71	177.55	4148.2	25.333	169.08
10	Water	132.37	177.99	2914.8	26.063	164.91		131.39	168.07	2504.8	21.811	180.45
11	NaoCl	160.41	214	4202.7	223	26.296		141.24	186.86	2640.8	179.1	26.818
12	NaoCl	158.65	207.96	3135.8	214.37	26.294		147.8	191.63	2519.8	193.76	27.149
13	NaoCl	129	166.09	2608.7	172.05	21.257		119.76	155.4	1818.4	152.09	22.642
14	NaoCl	149.44	192.78	2617.4	207.64	23.94		135.87	175.34	2298.6	184.74	22.607
15	NaoCl	96.73	132.75	2139.5	108.83	21.22		80.46	129.33	3756	105.4	21.39
16	NaoCl	148.53	200.08	4877	203.21	25.805		152.63	199.38	3276.4	195.44	28.794
17	NaoCl	129.46	172.36	2640.3	164.59	24.021		123.03	166.25	2492.8	151.02	26.304
18	NaoCl	115.93	163.29	5674.9	136.05	24.116		147.85	192.17	2339.7	195.65	26.649
19	NaoCl	122.78	161.56	2689.5	150.63	23.245		129.46	166.93	2863	168.06	22.119
20	NaoCl	109.47	145.64	1979.7	133.74	20.547		137.59	175.51	2518.5	190.85	21.685
21	H2O2	125.53	167	2374.4	157.67	22.712		158.19	206.19	3412.6	204.21	29.113
22	H2O2	131.95	171.79	2471.3	172.81	22.327		155.91	205.97	2640	197.89	30.553
23	H2O2	126.02	163.35	2441.3	162.33	21.045		120.98	161.89	5323.6	155.82	22.565
24	H2O2	105.42	144.19	2864.4	121.03	22.454		86.15	117.51	2210.6	95.01	20.197
25	H2O2	113.64	169.1	3334.7	140.32	22.527		103.8	153.43	2779.5	142.54	22.543
26	H2O2	149.3	192.14	2316.1	200.88	24.454		72.4	117.71	3696.3	92.47	19.642
27	H2O2	102.27	135.69	1941.8	113.36	22.52		131.35	181.36	3420.4	154.25	28.423
28	H2O2	110.74	146.01	2605.6	130.12	21.811		97.43	131.55	2703.8	117.57	19.624
29	H2O2	90.89	125.75	2109.9	98.37	21.12		132.88	169.21	2372	177.8	22.1
30	H2O2	114.26	162.43	5146.8	130.55	25.175		121	173.96	6523.4	141.8	25.846
31	Ethanol	144.68	196.99	6649.9	185.14	26.619		154.55	199.02	2518.4	201.25	27.057
32	Ethanol	157.33	211.17	5231	224.36	26.063		147.54	189.55	2510.5	195.82	25.76
33	Ethanol	102.28	134.64	1968.5	125.37	29		180.53	230.27	2448.9	251.62	28.676
34	Ethanol	138.52	180.79	2997.6	175.86	24.542		157.06	203.48	2708.6	211.51	27.169
35	Ethanol	151.7	194.4	2438	212.16	23.239		151.22	193.68	2973.6	206.58	23.801
36	Ethanol	110.07	143.82	2324.9	133.92	21.054		140.62	183.45	2668.7	167.64	27.57
37	Ethanol	167.25	234.22	5717.9	222.75	27.676		147.4	191.55	2287.9	186.74	28.09
38	Ethanol	107.15	144.47	2200.5	128.8	22.802		143.51	192.08	3937.7	184.52	27.265
39	Ethanol	96.98	154.24	7027.5	117.75	25.899		96.32	137.6	2566.7	108.58	25.165
40	Ethanol	113.41	152.13	2667.6	135.55	22.317		128.31	183.43	6334.4	154.02	26.779
41	Pivodine	150.31	192.2	2630.1	214.34	22.45		149.55	193.13	2349.4	195.52	26.323
42	Pivodine	134.28	175.71	3712.5	170.88	24.367		186.25	244.83	3370.7	246.01	22
43	Pivodine	131.49	175	2827.1	164.76	25.165		124.89	169.05	3271.5	153.13	24.543
44	Pivodine	147.2	196.6	2405	207.02	22.597		130.34	169.26	2484.7	168.77	24.15
45	Pivodine	120.54	158	2310.5	150.9	22.011		114.98	150.94	2254.8	145.41	22.093
46	Pivodine	127.59	170.48	2563.3	164.35	23.007		153.47	202.73	3104.1	207.45	26.649
47	Pivodine	110.05	146.9	2643.2	141.57	20.111		140.58	181.37	2821.1	179.2	25.311
48	Pivodine	97.67	132.32	2067.1	117.35	19.304		120.9	162.82	2377	145.59	25.777
49	Pivodine	113.11	149.94	2422.5	141.45	20.731		114.39	150.22	2789	148.84	21.502
50	Pivodine	139.47	177.94	2408.8	191.43	21.268		127.02	165.29	2950.3	169.85	21.511

## Sheet: Roughnes PMMA
							PMMA
				BEFORE							AFTER
		Sa	Sq	Sz	Sv	Sc		Sa	Sq	Sz	Sv	Sc
1	Water	141.01	208.98	5208.8	210.06	29.2		113.94	168.79	4247.7	154.95	25.68
2	Water	61.78	97.3	4114.2	97.63	7.13		61.82	105.57	3788.1	82	16.79
3	Water	119.94	190.8	4314.4	194.28	20.4		54.29	95.44	3299.9	69.11	14.76
4	Water	138.45	196.95	4709.7	205.56	25.46		83.41	139.16	6447.5	115.03	20.39
5	Water	89.59	131.74	2561.2	127.13	19.24		123.08	189.04	2945.7	158.08	36.27
6	Water	94.74	129.84	2333.8	134.57	17.74		121.94	201.18	5794.7	169.21	33.14
7	Water	108.02	173.03	5301.5	158.96	22.12		135.47	249.2	8940.4	202.18	35.08
8	Water	110.11	162.94	4066.4	157.63	21.35		91.38	172.89	7817.5	127.85	23.67
9	Water	129.27	208.75	6810	190.23	30.92		44.84	86.41	3855.1	59.28	11.46
10	Water	134.33	225.36	5210.9	198.22	33.15		110.53	180.37	3696.4	164.36	28.82
11	NaoCl	157.38	264.24	5764.5	215.08	37.63		70.35	121.88	3113.9	94.9	21.46
12	NaoCl	95.21	148.69	2971.1	130.08	23.55		91.3	137.22	3909.8	127.44	20.68
13	NaoCl	75.06	111.84	2076.9	101.88	16.04		47.52	123.17	8058.6	76.86	10.42
14	NaoCl	94.7	151.92	6142.4	144.3	18.01		86.79	153.5	9333.5	136.13	20.24
15	NaoCl	141.87	210.5	7751.6	212.75	28.76		101.35	155.92	6385.3	150.05	22.18
16	NaoCl	156.88	203.91	3622.4	226.22	24.56		175.36	225.57	3085.2	253.45	26.67
17	NaoCl	72.43	126.79	4092.1	97.18	21.11		120.74	198.4	6121.9	182.63	31.16
18	NaoCl	110.78	185.26	5407.6	156.38	31.05		94.83	146.95	5015.3	128.61	25.55
19	NaoCl	117.52	249.72	9281.8	154.92	32.59		117.72	204.84	5125	175.46	32.99
20	NaoCl	116.42	204.32	6541.1	162.07	30.17		99.66	155.04	4539.2	131.7	25.82
21	H2O2	96.54	273.46	19022.1	167.22	18.85		172.46	310.2	16413	236.26	45.09
22	H2O2	30.2	54.34	2727.2	41.04	4.84		73.87	123.83	4706.4	100.93	17.09
23	H2O2	203.15	330.14	12864.4	293.69	50.08		149.05	231.92	5726.7	227	32.21
24	H2O2	68.9	127.21	5425.1	94.69	18.64		80.69	123.94	3071.3	111.94	19.32
25	H2O2	151.59	208.74	2971.5	205.23	31.5		114.34	171.01	4702	147.79	26.7
26	H2O2	100.04	153.37	3249.1	148.35	21.63		96.84	154.34	4939.6	134.28	26.69
27	H2O2	185.59	316.22	9638.1	270.51	48		118.12	168.86	3884.6	174.71	22.3
28	H2O2	55.16	93.11	2989.8	73.86	13.6		59.55	108.07	3690.6	75.8	17.28
29	H2O2	58.53	92.1	3614.7	81.77	12.17		68.16	114.54	3133.4	90.81	16.81
30	H2O2	116.32	199.64	6385.3	163.01	31.41		128.48	194.22	4595.7	179.41	30.56
31	Ethanol	146.7	201.06	4725.5	208.63	27.15		146.29	212.42	3968.4	207.77	32.8
32	Ethanol	88.74	138.69	3190.3	111.89	23.66		79.61	127.56	4908.8	109.47	21.62
33	Ethanol	219.61	299.65	10480.2	321.05	40.49		202.51	268.22	5912.2	303.28	30.94
34	Ethanol	73.33	128.68	8850.9	107.14	17.44		150.02	233.23	5510.5	215.94	38.17
35	Ethanol	86.96	135.17	4181.7	123.01	18.57		102.93	173.03	8652	143.49	22.36
36	Ethanol	107.59	174.84	7921.4	152.74	22.96		84.48	142.48	6181.3	120.18	20.24
37	Ethanol	86.68	131.61	5630.3	119.16	18.34		112.87	175.54	4743.5	153.12	29.18
38	Ethanol	139.92	217.36	7168.2	202.12	27.94		141.31	226.26	8056.9	198.29	37.36
39	Ethanol	186.1	336.69	11427.8	269.92	55.91		156.26	265.67	8784.6	227.6	41.42
40	Ethanol	53.2	90.68	2613.2	74.54	12.59		53.02	87.02	2369.5	72.33	12.86
41	Pivodine	134	272	15528.7	188	39		106.24	178.62	4854.1	144.58	26.4
42	Pivodine	113.01	202.55	10497.6	163.44	24.99		118.52	189.46	3297.7	158.92	31.95
43	Pivodine	99.5	145.15	5931.3	146.9	18.44		144.31	213.82	12626.8	204.12	28.15
44	Pivodine	101.31	159.74	4716.5	138.9	18.65		81.79	128.61	3446.9	109.17	22.2
45	Pivodine	95.83	154.46	11614.1	148.98	17.23		114.2	200.1	14789.9	177.52	26.51
46	Pivodine	69.33	107.17	4928.4	100.11	13.98		62.48	104.26	3650.5	84.23	13.24
47	Pivodine	83.72	152.95	10739.3	127.82	19.47		77.42	137.1	4808.2	105.77	22.54
48	Pivodine	131	414.45	6762.9	432.73	35		401.71	265	12485.4	547.6	39
49	Pivodine	129.27	186.29	4996	187.99	25.62		174.69	174	8076.4	243.18	39.08
50	Pivodine	81.95	132.71	3657.1	110.37	19.28		123.69	175.39	3288.2	162.33	27.29

## Sheet: Roughnes Art-Teeth
							Artificial Teeth
				BEFORE							AFTER
		Sa	Sq	Sz	Sv	Sc		Sa	Sq	Sz	Sv	Sc
1	Water	56.71	83.43	2955	85.41	7.75		87.57	163.24	3566	122.75	9.08
2	Water	9.38	18.93	1577.2	15.36	1.42		82.46	119.9	1886.4	132.89	8.73
3	Water	10.72	19.03	2184	17.07	1.56		79.94	123.73	2438.5	121.09	10.94
4	Water	79.09	137.82	3810.3	107.93	12.42		51.44	80.19	2640	75.8	8.03
5	Water	8.21	13.44	2253	12.1	1.15		55.01	82.5	2241.5	77.04	9.47
6	Water	53.29	78.14	1663.5	80.36	7.86		78.46	115.75	2484.1	120.36	11.16
7	Water	69.8	107.63	2254.2	108.34	7.62		56.35	90.86	2640	84.65	7.05
8	Water	73.8	111.8	2130.2	113.7	8.83		101.25	167.96	3662	150.4	9.36
9	Water	73.06	102.67	1960.6	114.85	8.24		55.72	81.86	3835.8	85.75	8.37
10	Water	55.59	83.1	2439.5	85.6	7.24		84.31	143.89	3432	123.14	10.39
11	NaoCl	75.71	152.35	5451	109.59	11.38		73.42	126.21	4652	103.46	11.55
12	NaoCl	61.49	96.16	2431.8	90.7	8.83		80.29	130.64	2887.4	113.31	12.84
13	NaoCl	67.04	99.08	1936.5	102.09	8.51		83.19	128.65	4439.3	129.75	11.53
14	NaoCl	60.62	90.94	1953.4	90.7	8.84		63.45	90.85	2564.4	98.09	8.49
15	NaoCl	91.28	136.21	2201.3	146.93	10.65		100.17	143.29	3114.9	165.57	11.93
16	NaoCl	70.8	104.1	3954.2	108.09	12.23		68.77	105.09	3016.2	100.19	11.68
17	NaoCl	72.08	119.04	4081.3	105.43	11.55		91.37	137.13	6898.3	145.02	14.79
18	NaoCl	56.51	85.96	2870.8	82.14	9.42		61.88	93.63	1996.6	90.3	9.1
19	NaoCl	65.69	99.59	1995.2	98.92	9.88		99.6	147.46	3809.7	157.11	13.1
20	NaoCl	87.92	109	3988	147.56	11.42		74.76	106.7	2522.8	118.83	10.01
21	H2O2	50.94	76.61	2456.9	75.29	7.18		79.67	118.89	2243.6	119	10.87
22	H2O2	59.1	87.76	2017.4	89.54	7.59		78.54	142.68	1952	128.22	9.35
23	H2O2	65.3	98.84	2659.5	98.18	9.56		81.2	120.09	3155.4	125.84	10.86
24	H2O2	79.76	124.18	2183	123.66	11.39		66.84	93.87	1682.1	101.24	9.81
25	H2O2	82.17	120.14	2445.7	129.41	10.64		81.59	120.04	2068.8	128.69	9.94
26	H2O2	80.75	127.97	3325.7	122.98	10.31		60.22	87.84	2751.1	92.18	9.04
27	H2O2	70.81	103.2	2162.9	108.86	9.45		63.29	97.79	2258.1	88.57	10.95
28	H2O2	73.76	102.83	1865.4	117.36	8.09		80.86	135.55	2128	112.49	14.28
29	H2O2	65.48	98.08	2058.9	98.21	9.25		85.44	125.63	2162.5	130.36	12.7
30	H2O2	76.11	117.94	2656.1	114.67	10.56		97.25	137.97	2857.1	154.44	12.74
31	Ethanol	49.92	81.31	2894.8	71.56	8.32		87.73	131.45	2224.7	132.9	11.87
32	Ethanol	59.64	98.44	3391	83.11	9.42		65.5	100.01	2341.2	97.1	9.09
33	Ethanol	64.27	106.31	2530.9	97.44	8.91		56.52	81.38	1988.6	83.12	8.53
34	Ethanol	57.81	84.79	2244.5	85.83	8.5		76.46	113.41	2994.1	108.38	12.17
35	Ethanol	53.97	78.99	2118.7	78.23	7.99		82.33	119.09	2110	124.54	12.12
36	Ethanol	110.99	178.62	2368	166.72	15.61		65.5	93.99	1928.6	97.32	9.73
37	Ethanol	68.16	104.07	2490.9	105.56	7.35		69.15	98.16	2383.4	102.89	10.35
38	Ethanol	82.89	138.88	4812.3	123.66	11.15		73.23	108.03	3594.8	108.9	11.68
39	Ethanol	57.76	99.54	2934.7	76.85	11.26		66.43	99.88	3931.7	95.23	11.55
40	Ethanol	81.56	122.15	2651.9	117.51	13.84		82.23	121.1	2324.4	116.67	12.96
41	Pivodine	59.27	93.02	2997.1	87.44	9.63		91.52	144.81	2325	146.96	14.17
42	Pivodine	69.36	103.01	3566.6	108.42	9.09		69.52	98.75	2357.1	103.35	10.34
43	Pivodine	88.41	128.86	2498	142.62	10.41		111.24	160.04	4115.9	169.14	18.36
44	Pivodine	70.73	111.27	2757.1	99.88	11.55		73.37	105.09	2896.6	112.16	10.8
45	Pivodine	66.24	95.23	2162.5	97.47	10.35		79.56	119.98	2791.6	118.81	11.73
46	Pivodine	76.91	118.92	5482	121.05	11.07		92.72	132.31	1939.9	148.36	12.97
47	Pivodine	76.81	128.65	3612.4	108.78	12.38		71.25	96.53	1978.8	108.39	10.64
48	Pivodine	93.9	132.97	2691.4	147.55	11.96		64.23	100.51	2252.6	85.82	12.32
49	Pivodine	71.63	109.32	2375.2	112.7	8.28		81.34	122.23	2978.3	119.92	12.05
50	Pivodine	83.59	129.39	3234.8	126.19	11.71		74.92	108.36	2448.1	113.84	10.45

## Sheet: Gloss Co-Cr
Group	To	T1	Δ gloss
Water	236.8	238.4	1.6
Water	250.4	255.3	4.9
Water	256.1	258.1	2
Water	237.5	239.9	2.4
Water	218.1	222.9	4.8
Water	217.8	218.3	0.5
Water	230.8	231.8	1
Water	219.6	225.4	5.8
Water	227.1	230	2.9
Water	209.3	212.9	3.6
NaoCl	216.1	256.9	40.8
NaoCl	294.9	308.6	13.7
NaoCl	300.5	345.2	44.7
NaoCl	343.9	353.7	9.8
NaoCl	259.6	309.2	49.6
NaoCl	307.2	321.7	14.5
NaoCl	259.3	303.8	44.5
NaoCl	317.9	321.4	3.5
NaoCl	298.8	301.5	2.7
NaoCl	297	300.9	3.9
H2O2	234.9	263.1	28.2
H2O2	227.9	297.9	70
H2O2	241.4	309.1	67.7
H2O2	275.7	303.1	27.4
H2O2	295.1	359.6	64.5
H2O2	261.1	309.7	48.6
H2O2	251.1	281.6	30.5
H2O2	293.8	362.1	68.3
H2O2	285.7	316.5	30.8
H2O2	259.6	286.9	27.3
Ethanol	203.4	230	26.6
Ethanol	234.7	272.7	38
Ethanol	284.9	312.3	27.4
Ethanol	262.1	298.1	36
Ethanol	273	303.8	30.8
Ethanol	279.9	324.3	44.4
Ethanol	341.6	375.8	34.2
Ethanol	228.6	295.6	67
Ethanol	199.4	277.5	78.1
Ethanol	213.7	274.7	61
Pivodine	249.4	254.4	5
Pivodine	280.3	293.5	13.2
Pivodine	281.6	326.8	45.2
Pivodine	239.8	279.3	39.5
Pivodine	315.3	319.9	4.6
Pivodine	297.6	299.2	1.6
Pivodine	342.3	367	24.7
Pivodine	331.4	399.1	67.7
Pivodine	229.7	258.5	28.8
Pivodine	234.5	277.1	42.6

## Sheet: Gloss PMMA
Group	To	T1	Δ gloss
Water	95	106.7	11.7
Water	101.7	102.6	0.9
Water	109.1	111.7	2.6
Water	94.1	101.1	7
Water	75.4	86.7	11.3
Water	101.1	107.7	6.6
Water	95	104.2	9.2
Water	70.2	95.4	25.2
Water	107.9	109.4	1.5
Water	101.3	108.5	7.2
NaoCl	87.9	97.7	9.8
NaoCl	109.7	118.7	9
NaoCl	88.2	99.5	11.3
NaoCl	96.3	117.4	21.1
NaoCl	102.3	103.6	1.3
NaoCl	92.8	93.3	0.5
NaoCl	93.4	93.8	0.4
NaoCl	101.5	111.3	9.8
NaoCl	99.1	100.4	1.3
NaoCl	99.5	123	23.5
H2O2	104.4	104.7	0.3
H2O2	106.3	109.5	3.2
H2O2	80.3	89.3	9
H2O2	98.8	108.9	10.1
H2O2	91.4	109.6	18.2
H2O2	93.7	94.2	0.5
H2O2	76	77.1	1.1
H2O2	108.4	109.2	0.8
H2O2	72.9	78.7	5.8
H2O2	100.2	101.8	1.6
Ethanol	96.9	97	0.1
Ethanol	88.3	91.3	3
Ethanol	78.9	79.6	0.7
Ethanol	83.3	84.6	1.3
Ethanol	84.7	84.9	0.2
Ethanol	106.5	107.5	1
Ethanol	100.1	117.7	17.6
Ethanol	81.3	88.5	7.2
Ethanol	82.4	87.3	4.9
Ethanol	131.5	132.6	1.1
Pivodine	72.7	81.1	8.4
Pivodine	103.9	110.3	6.4
Pivodine	102.5	106.3	3.8
Pivodine	98.3	99.7	1.4
Pivodine	93.9	110.1	16.2
Pivodine	93.6	94.8	1.2
Pivodine	80.3	81.3	1
Pivodine	74.5	75.5	1
Pivodine	86.1	87.2	1.1
Pivodine	95.7	100.5	4.8

## Sheet: Gloss Teeth
Group	To	T1	Δ gloss
Water	13.7	31.6	17.9
Water	14.2	23.8	9.6
Water	10.1	22.9	12.8
Water	10.4	28.8	18.4
Water	9.7	27.5	17.8
Water	14.1	21.9	7.8
Water	11	21.3	10.3
Water	15.5	32.6	17.1
Water	13.5	33.8	20.3
Water	11.1	18.6	7.5
NaoCl	9.4	39.5	30.1
NaoCl	9.7	20.7	11
NaoCl	10.8	22.1	11.3
NaoCl	8.9	28.8	19.9
NaoCl	11.6	30.4	18.8
NaoCl	11.7	20.8	9.1
NaoCl	8.4	33.4	25
NaoCl	13.1	30.2	17.1
NaoCl	11.1	30.1	19
NaoCl	11.9	30.4	18.5
H2O2	7.4	25.7	18.3
H2O2	9.1	13.8	4.7
H2O2	8	20.4	12.4
H2O2	12.5	19.3	6.8
H2O2	14.4	22.3	7.9
H2O2	10.3	25.3	15
H2O2	10.5	18.4	7.9
H2O2	10.9	19.5	8.6
H2O2	9	16.7	7.7
H2O2	8.5	20.1	11.6
Ethanol	12.3	23.9	11.6
Ethanol	15.3	20.5	5.2
Ethanol	9.8	25.6	15.8
Ethanol	11.2	14.4	3.2
Ethanol	14.4	27.1	12.7
Ethanol	12.2	21.4	9.2
Ethanol	13.1	19.3	6.2
Ethanol	10.9	28.2	17.3
Ethanol	14.7	23.5	8.8
Ethanol	11.3	19.8	8.5
Pivodine	12.7	20.2	7.5
Pivodine	12.4	21.7	9.3
Pivodine	10	20.3	10.3
Pivodine	10.5	22.1	11.6
Pivodine	12.8	20.7	7.9
Pivodine	14.4	17.7	3.3
Pivodine	12.6	37.3	24.7
Pivodine	10.1	27.6	17.5
Pivodine	9.9	20.1	10.2
Pivodine	13	18.7	5.7

## Sheet: DE
Group	Alloy	PMMA	Teeth
WAT	2.55118	1.51106	0.700357
WAT	2.61249	1.49205	0.809074
WAT	0.896549	1.08711	1.94743
WAT	1.8914	1.63664	0.85936
WAT	0.863713	1.46079	0.684471
WAT	0.680441	2.26844	1.19109
WAT	2.6997	2.60292	0.76896
WAT	0.459769	1.95453	1.69549
WAT	3.31334	0.722842	1.12699
WAT	1.62975	1.41425	0.440681
SOD	5.42698	1.33004	0.560179
SOD	1.70625	1.78642	0.950579
SOD	0.74411	1.77885	0.821036
SOD	0.425911	2.91045	2.57824
SOD	1.14219	0.683081	1.63233
SOD	0.545802	1.1281	1.58676
SOD	1.83055	0.518556	0.519711
SOD	1.31841	1.86858	1.00926
SOD	4.38097	1.87654	0.552449
SOD	3.19025	1.55496	1.10445
HYP	5.82107	0.85668	0.503984
HYP	5.12072	1.16164	0.446542
HYP	4.94086	1.0347	0.841784
HYP	3.81332	0.231948	0.620564
HYP	3.0872	1.26902	0.720694
HYP	4.56944	0.866833	0.481871
HYP	2.43419	1.17346	0.497393
HYP	2.28057	1.18832	0.784538
HYP	3.05226	1.55952	0.87761
HYP	3.25168	1.61137	0.65215
ETH	1.58773	0.49	0.802309
ETH	4.1858	1.21347	0.374833
ETH	3.51609	1.01769	1.24904
ETH	2.61794	2.52955	0.529434
ETH	3.1882	2.21289	0.307734
ETH	3.31889	0.439204	0.678086
ETH	2.2735	0.57	1.19708
ETH	1.32816	1.03252	0.727393
ETH	1.3294	1.61087	3.73366	outlier
ETH	4.21306	1.62065	0.287924
PIO	4.61312	0.970103	0.510196
PIO	3.28796	1.37786	1.20615
PIO	3.76938	1.57585	0.890898
PIO	3.49401	0.682935	0.291376
PIO	0.873384	1.30652	0.18868
PIO	1.46318	0.939521	1.13903
PIO	0.954201	1.09959	1.064
PIO	1.81841	1.33537	1.04384
PIO	1.51704	0.80486	0.330303
PIO	0.747596	1.17175	0.809197
